# Supplementary material for: Integrative review of singing and music interventions for family carers of people living with dementia
Source: Health Promot Int. 2022 Apr 13;37(Suppl 1):i49–61. doi: 10.1093/heapro/daac024 (PMC9162174; doi:10.1093/heapro/daac024)
Supplement: daac024_Supplementary_Data [file daac024_supplementary_data.zip]

Archive with 9 entries (8 files):
- daac024-suppl_data/
- daac024-suppl_data/Supplementary Material A.docx
- daac024-suppl_data/Supplementary Material B Figure S1 Literature Search Results.jpg
- daac024-suppl_data/Supplementary Material C.docx
- daac024-suppl_data/Supplementary Material D.docx
- daac024-suppl_data/Supplementary Material E.docx
- daac024-suppl_data/Supplementary Material F.docx
- daac024-suppl_data/Supplementary Material G Frequency of Subthemes within Overarching Themes Figure S2 Impact on Family Carers.jpg
- daac024-suppl_data/Supplementary Material G Frequency of Subthemes within Overarching Themes Figure S3 Carer Perceptions of Music Interventions.jpg
